# Supplementary material for: Age-Dependent Hippocampal Proteomics in the APP/PS1 Alzheimer Mouse Model: A Comparative Analysis with Classical SWATH/DIA and directDIA Approaches
Source: Cells. 2021 Jun 24;10(7):1588. doi: 10.3390/cells10071588 (PMC8304546; doi:10.3390/cells10071588)
Supplement: Supplementary file 1 [file cells-10-01588-s001.zip]

Archive with 1 entries (1 files):
- cells-1231658-supplementary.pdf
